# Supplementary material for: Hierarchical Chemotaxonomic Differentiation in Cannabis Chemovars Using Quantitative HPLC Cannabinoid Profiling and Multivariate Chemometrics
Source: Plants (Basel). 2026 Apr 1;15(7):1077. doi: 10.3390/plants15071077 (PMC13074809; doi:10.3390/plants15071077)
Supplement: Supplementary file 1 [file plants-15-01077-s001.zip]

Archive with 1 entries (1 files):
- plants-4188555-supplementary.pdf
